# Supplementary material for: Detecting gene–gene interactions from GWAS using diffusion kernel principal components
Source: BMC Bioinformatics. 2022 Feb 1;23:57. doi: 10.1186/s12859-022-04580-7 (PMC8805268; doi:10.1186/s12859-022-04580-7)
Supplement: Supplementary file 1 — Additional file 1. Table S1: Within gene network properties. [file 12859_2022_4580_MOESM1_ESM.xlsx]

## Sheet: Supp1_nSNPs_density_medianMI
gene	no_snps	median_Syn	density	mean_dist	transitivity
PARK7	7	0.000171747	0.857143	1.14286	0.857143
CCDC116	4	3.13e-05	0.833333	1.16667	0.75
CD40	4	0.000402961	0.833333	1.16667	0.75
NUCKS1	4	4.77e-05	0.833333	1.16667	0.75
IP6K2	7	0.000157709	0.761905	1.2381	0.786885
CNTFR	6	5.42e-05	0.733333	1.26667	0.677419
MST1R	6	0.000444723	0.733333	1.26667	0.6
SLC22A4	5	0.000766	0.7	1.3	0.642857
WFDC10B	5	2.39e-05	0.7	1.3	0.642857
ANKRD65	8	6.94e-05	0.678571	1.32143	0.653846
CCDC88B	3	9.32e-05	0.666667	1.33333	0
DAP	4	0.000162036	0.666667	1.33333	0
DR1	3	1.5e-05	0.666667	1.33333	0
EIF2S2P3	4	5.02e-05	0.666667	1.33333	0.6
GPR35	3	5.65e-05	0.666667	1.33333	0
GRM2	3	2.91e-05	0.666667	1.33333	0
HLA-B	6	0.000160831	0.666667	1.33333	0.375
MAMSTR	3	0.000116496	0.666667	1.33333	0
MAP1LC3A	3	1.77e-05	0.666667	1.33333	0
NIT1	3	8.72e-06	0.666667	1.33333	0
OTUD3	4	0.000108314	0.666667	1.33333	0
SEC16A	3	0.000320802	0.666667	1.33333	0
SNX11	4	7.03e-05	0.666667	1.33333	0
TCTEX1D1	3	0.000187929	0.666667	1.33333	0
LINC01475	12	0.000413669	0.651515	1.34848	0.695238
CISD1	15	0.000119433	0.628571	1.37143	0.565299
LIME1	7	0.000165971	0.619048	1.38095	0.567568
XRCC6BP1	22	0.000127908	0.619048	1.38095	0.649451
UBA7	21	0.000169518	0.614286	1.38571	0.635065
ACSL6	12	0.000153747	0.606061	1.39394	0.607438
RGS14	5	7.9e-05	0.6	1.5	0.6
AHSA2	54	8.37e-05	0.5884	1.4116	0.621938
JAZF1-AS1	7	4.41e-05	0.571429	1.42857	0.529412
MST1	7	0.000125678	0.571429	1.42857	0.441176
CCDC36	15	0.000261239	0.561905	1.4381	0.605322
LRRC56	9	4.8e-05	0.527778	1.47222	0.415385
CDC37P1	12	6.66e-05	0.515152	1.48485	0.521053
IFITM4P	52	0.000107382	0.513575	1.48643	0.437961
GBAP1	23	5.71e-05	0.501976	1.50198	0.354767
HCG23	4	5.84e-05	0.5	1.5	0
HEATR3	4	0.000265675	0.5	1.5	0
NOTCH4	15	0.000150268	0.495238	1.53333	0.33945
ERAP2	27	6.07e-05	0.490028	1.50997	0.378932
ZNRD1	15	8.64e-05	0.485714	1.51429	0.420195
HLA-DQB2	24	0.000213828	0.481884	1.51812	0.46816
TAP2	12	0.000150369	0.454545	1.56061	0.124138
ZFP57	103	0.000100277	0.453646	1.54635	0.415897
NICN1	9	3.13e-05	0.444444	1.55556	0.24
OIP5-AS1	6	8e-05	0.333333	1.66667	0
