# Supplementary material for: Detecting gene–gene interactions from GWAS using diffusion kernel principal components
Source: BMC Bioinformatics. 2022 Feb 1;23:57. doi: 10.1186/s12859-022-04580-7 (PMC8805268; doi:10.1186/s12859-022-04580-7)
Supplement: Supplementary file 2 — Additional file 2. Table S2: Main effects from model. [file 12859_2022_4580_MOESM2_ESM.xlsx]

## Sheet: Supplementary_Table_1-marginal
genenam	Posterior_inc_prob
LINC01475	1
ACSL6	0.891598
JAZF1.AS1	0.575769
OTUD3	0.507127
EIF2S2P3	0.502501
AHSA2	0.5
ANKRD65	0.5
CCDC116	0.5
CCDC88B	0.5
CD40	0.5
CDC37P1	0.5
HCG23	0.5
HEATR3	0.5
HLA.B	0.5
HLA.DQB2	0.5
IFITM4P	0.5
IP6K2	0.5
MST1	0.5
PARK7	0.5
SEC16A	0.5
UBA7	0.5
ZFP57	0.5
CISD1	0.490498
LIME1	0.490498
GBAP1	0.485246
ERAP2	0.48087
DAP	0.304451
SNX11	0.222806
MAMSTR	0.221055
TCTEX1D1	0.126157
DR1	0.0693923
CCDC36	0.0308827
NIT1	0.0262566
NUCKS1	0.0186297
GRM2	0.0181295
NICN1	0.0170043
CNTFR	0.0127532
RGS14	0.012003
XRCC6BP1	0.0108777
LRRC56	0.00950238
TAP2	0.00900225
GPR35	0.00712678
ZNRD1	0.00637659
MAP1LC3A	0.00550138
WFDC10B	0.00275069
NOTCH4	0.00250062
OIP5.AS1	0.00150037
SLC22A4	0.000500125
MST1R	0.000375094
